# Supplementary material for: Mitochondrial Functionality Is Regulated by Alkylphospholipids in Human Colon Cancer Cells
Source: Biology (Basel). 2023 Nov 22;12(12):1457. doi: 10.3390/biology12121457 (PMC10740929; doi:10.3390/biology12121457)
Supplement: Supplementary file 1 [file biology-12-01457-s001.zip]

Archive with 1 entries (1 files):
- biology-2707833-supplementary.pdf
